# Supplementary material for: GTPLM-GO: Enhancing Protein Function Prediction Through Dual-Branch Graph Transformer and Protein Language Model Fusing Sequence and Local–Global PPI Information
Source: Int J Mol Sci. 2025 Apr 25;26(9):4088. doi: 10.3390/ijms26094088 (PMC12072039; doi:10.3390/ijms26094088)
Supplement: Supplementary file 1 [file ijms-26-04088-s001.zip]

Archive with 1 entries (1 files):
- ijms-3559808-supplementary.pdf
